# Supplementary material for: Prognostic accuracy of the Stroke Rehabilitation Assessment of Movement (STREAM) scores on admission for walking independence in stroke patients at discharge and one-month follow-up
Source: PLoS One. 2025 Mar 7;20(3):e0319682. doi: 10.1371/journal.pone.0319682 (PMC11888132; doi:10.1371/journal.pone.0319682)
Supplement: S1 file — (xls) [file pone.0319682.s001.xls]

## Sheet: Law data
Participant	STREAM score at admision																															Walking ablility at discharge
	q1	q2	q3	q4	q5	q6	q7	q8	q9	q10	q11	q12	q13	q14	q15	q16	q17	q18	q19	q20	q21	q22	q23	q24	q25	q26	q27	q28	q29	q30	total	FAC D/C	10MWT D/C
1	2	1	1	3	2	3	1	1	1	1	1	1	2	1	2	1	2	1	1	1	2	2	1	1	1	2	2	2	2	2	46	4	17.5
2	1	1	1	1	2	0	1	1	1	1	2	2	2	2	1	1	1	1	0	1	1	1	0	0	0	0	0	0	0	0	25	2	0
3	2	1	1	3	3	2	2	2	2	2	1	1	1	1	2	2	2	2	2	2	3	3	2	1	1	3	3	3	0	2	57	4	14.5
4	2	2	2	3	3	3	2	2	2	2	2	2	2	2	2	2	2	2	2	2	3	3	3	3	3	3	3	3	3	3	73	4	8
5	0	0	0	1	1	0	0	0	0	0	0	0	0	0	0	0	0	0	0	0	0	0	0	0	0	0	0	0	0	0	2	1	0
6	1	1	2	3	3	3	2	1	1	1	1	1	1	1	2	2	2	2	2	2	3	3	2	2	2	3	2	3	3	3	60	4	12.5
7	1	1	1	2	1	2	2	1	1	1	1	1	1	1	2	2	2	2	2	2	2	3	2	1	1	2	2	2	2	2	48	4	23.5
8	1	1	1	2	1	2	1	1	1	1	2	2	2	1	1	2	2	1	1	1	0	0	0	0	0	0	0	0	0	0	27	2	0
9	1	1	1	1	1	1	1	0	1	0	0	0	0	0	1	1	1	0	0	1	0	0	0	0	0	0	0	0	0	0	12	2	0
10	1	0	1	1	2	1	1	0	0	0	0	0	0	0	1	1	1	0	0	1	0	0	0	0	0	0	0	0	0	0	11	1	0
11	1	1	1	2	2	1	1	1	1	1	1	1	1	1	1	1	1	1	1	1	0	0	0	0	0	0	0	0	0	0	22	0	0
12	0	0	0	1	1	1	0	0	0	0	0	0	0	0	0	0	0	0	0	0	0	0	0	0	0	0	0	0	0	0	3	1	0
13	1	1	2	3	3	3	2	2	2	2	1	2	2	2	2	2	2	2	2	2	2	3	1	1	2	2	2	2	2	2	59	3	15.5
14	2	2	2	3	3	3	2	2	2	2	1	1	1	1	2	2	2	2	2	2	3	3	2	2	2	3	3	3	3	3	66	5	11
15	2	2	2	2	3	2	2	2	2	2	2	2	2	2	2	2	2	2	2	2	3	3	2	1	2	3	2	3	3	2	65	4	14
16	2	2	2	3	2	3	1	2	2	2	2	2	2	2	1	2	2	2	2	2	3	2	2	2	2	3	3	4	2	2	65	4	16.5
17	2	2	2	3	3	3	2	2	2	2	2	2	2	2	2	2	2	2	2	2	3	3	2	2	2	3	3	3	3	3	70	5	9.5
18	2	2	2	3	3	3	2	2	2	2	2	2	2	2	2	2	2	2	2	2	3	3	2	2	2	3	3	3	3	3	70	4	12
19	2	2	2	3	2	3	2	2	2	2	2	2	2	2	1	1	2	2	2	1	3	3	1	1	1	3	3	3	2	2	61	3	24.5
20	2	2	2	3	3	3	2	2	2	2	2	2	2	2	2	2	2	2	2	2	3	3	2	2	2	3	3	3	3	3	70	5	11.5
21	2	2	2	3	3	3	2	2	2	2	2	2	2	2	2	2	2	2	2	3	2	2	2	1	3	2	2	2	2	2	64	3	21
22	0	0	0	2	2	1	0	0	0	0	0	0	0	0	0	0	0	0	0	0	0	0	0	0	0	0	0	0	0	0	5	1	0
23	0	0	0	1	1	1	1	0	0	0	0	0	0	0	0	0	0	0	0	0	0	0	0	0	0	0	0	0	0	0	4	0	0
24	2	2	2	3	3	3	2	2	2	2	2	2	2	2	2	2	2	2	2	2	3	3	2	1	2	2	3	3	0	0	62	3	20
25	2	2	2	3	3	3	2	2	2	2	2	2	2	1	2	2	2	2	2	2	3	2	2	2	2	3	3	3	3	3	68	5	10.5
26	1	1	1	3	2	3	2	2	2	1	2	2	2	2	2	2	2	2	2	2	0	0	0	0	0	0	0	0	0	0	38	3	19
27	2	2	2	3	3	3	2	2	2	2	2	2	2	2	1	1	2	1	1	1	2	2	1	1	1	1	2	2	2	2	54	2	48
28	1	1	1	2	2	3	1	1	2	1	1	2	2	2	1	1	1	0	0	1	1	2	0	0	0	0	0	0	0	0	29	2	0
29	2	2	2	3	3	3	2	1	1	1	2	2	2	2	2	2	2	2	2	2	3	3	2	2	2	3	3	3	3	3	67	4	15
30	1	1	2	2	3	3	2	2	2	2	2	2	2	2	2	2	2	2	2	3	3	2	2	2	2	3	3	3	3	3	67	5	8.5
31	2	2	2	3	3	3	2	2	2	2	2	2	2	2	2	2	2	2	2	2	3	3	2	2	2	3	3	3	2	2	68	4	30
32	1	1	1	1	1	1	0	0	0	0	0	0	0	0	0	1	1	0	0	1	0	0	0	0	0	0	0	0	0	0	9	1	0
33	1	1	1	2	2	1	0	0	0	0	0	0	0	0	1	1	1	0	1	1	2	2	0	0	0	0	0	0	0	0	17	1	0
34	1	1	2	2	2	2	1	2	2	1	2	2	2	2	2	2	2	2	2	2	2	2	1	1	1	2	2	2	1	0	50	2	46.5
35	2	2	2	3	3	3	2	2	2	2	2	2	2	2	2	2	2	2	2	2	2	2	1	1	1	1	2	2	0	0	55	4	15.5
36	1	1	2	3	3	3	1	1	1	1	2	2	2	2	2	2	2	2	2	2	3	3	1	1	1	2	2	2	0	0	52	4	14
37	2	2	3	3	3	3	2	2	2	2	2	2	2	2	2	2	2	2	1	1	3	3	2	2	2	2	2	2	0	0	60	4	36.5
38	0	1	2	2	2	3	1	0	0	0	0	0	0	0	2	1	2	1	1	1	0	0	0	0	0	0	0	0	0	0	19	2	0
39	0	1	2	2	2	3	1	0	0	0	0	0	0	0	2	2	2	2	2	2	2	0	0	0	0	0	0	0	0	0	25	2	0
40	2	2	2	3	3	3	2	2	2	1	1	2	2	1	2	2	2	2	2	2	3	3	2	2	2	2	3	3	3	2	65	4	13.5
41	1	1	1	2	2	2	2	0	1	0	2	1	1	2	1	1	2	2	2	1	0	0	0	0	0	0	0	0	0	0	27	2	0
42	2	2	2	2	2	2	2	2	2	2	1	2	2	2	2	2	2	2	2	1	2	2	1	1	1	2	2	2	2	0	53	3	73
43	2	2	2	3	3	3	2	2	2	2	2	2	2	2	2	2	2	2	2	2	3	3	2	2	2	3	3	3	3	2	69	4	10
44	0	0	0	1	1	0	0	0	0	0	0	0	0	0	0	0	0	0	0	0	0	0	0	0	0	0	0	0	0	0	2	1	0
45	0	1	2	2	2	3	2	2	2	2	2	2	2	2	2	2	2	2	2	2	1	3	1	1	1	3	1	1	3	2	55	4	11.5
46	2	2	2	3	3	3	2	2	2	2	2	2	2	2	2	2	2	2	2	2	3	3	2	2	2	3	3	3	3	2	69	4	15
47	2	2	2	2	3	3	2	2	2	2	2	2	2	2	2	2	2	2	2	2	3	3	2	2	2	3	3	3	0	2	65	4	11.5
